# Supplementary material for: Experimental and Numerical Study of Pd/Ta and PdCu/Ta Composites for Thermocatalytic Hydrogen Permeation
Source: Membranes (Basel). 2022 Dec 24;13(1):23. doi: 10.3390/membranes13010023 (PMC9863407; doi:10.3390/membranes13010023)
Supplement: Supplementary file 1 [file membranes-13-00023-s001.zip]

Archive with 1 entries (1 files):
- membranes-2094909-supplementary.pdf
